# Supplementary material for: Natural SNP Variation in GbOSM1 Promotor Enhances Verticillium Wilt Resistance in Cotton
Source: Adv Sci (Weinh). 2024 Oct 16;11(45):2406522. doi: 10.1002/advs.202406522 (PMC11615771; doi:10.1002/advs.202406522)
Supplement: Supplementary file 4 — Supplemental Tables S1‐S6 [file ADVS-11-2406522-s001.xlsx]

## Sheet: Table S1
Table S1 Subcellular localization prediction of GbOSM1.
Location weights	LocDB	PotLocDB	Neural Nets	Pentamers	Integral
Nuclear	0	0	0	0	0
Plasma membrane	0	0	0.96	0	0.52
Extracellular	3.9	3	0.96	5.19	5.36
Cytoplasmic	0	0	0	0.24	0
Mitochondrial	0	0	0	0.45	0.06
Endoplasm. retic.	0	0	0	0.43	0
Peroxisomal	0	0	0.96	0	0.05
Golgi	0	0	0.11	0	0
Chloroplast	0	0	0	0	0
Vacuolar	6.1	0	0	0	4.01
Subcellular localization prediction of GbOSM1 using website http://www.softberry.com/berry. phtml?topic=protcomppl&group=programs&subgroup=proloc.

## Sheet: Table S2
Table S2 The Kyoto Encyclopedia of Genes and Genomes (KEGG) and Genes Ontology (GO) analysis from 1296 DEGs by comparing GbOSM1 transgenic cotton plants and control W0 roots.
ID		Pathway	out (1387)	All (32213)	P. value	P. adjust
ko04016		MAPK signaling pathway - plant	79	795	7.85e-09	3.35e-07
ko04626		Plant-pathogen interaction	128	1578	6.47e-08	1.97e-06
ko04075		Plant hormone signal transduction	117	1716	0.0006	0.0052
ko00904		Diterpenoid biosynthesis	32	201	8.25e-09	3.37e-07
ko00940		Phenylpropanoid biosynthesis	62	683	6.52e-06	0.0001
ko00053		Ascorbate and aldarate metabolism	28	247	5.87e-05	0.0008
GO_acc.	Term type	Term	out (1387)	All (32213)	P. value	P. adjust
GO:0080136	P	Cellular response to stress	2	2	0.0027	0.0404
GO:0072593	P	Reactive oxygen species metabolic process	41	277	1.64e-09	1.37e-06
GO:0042743	P	Hydrogen peroxide metabolic process	32	216	9.57e-08	1.7e-05
GO:0006979	P	Response to oxidative stress	43	405	8.35e-06	0.0006
GO:0098869	P	Cellular oxidant detoxification	44	352	7.64e-08	1.7e-05
GO:0009636	P	Response to toxic substance	46	360	1.99e-08	8.33e-06
GO:0010120	P	Camalexin biosynthetic process	2	2	0.0027	0.0404
GO:0052314	P	Phytoalexin metabolic process	2	2	0.0027	0.0404
GO:0044036	P	Cell wall macromolecule metabolic process	29	217	3.2e-06	0.0004
GO:0010411	P	Xyloglucan metabolic process	17	91	4.06e-06	0.0004
GO:0006030	P	Chitin metabolic process	11	60	0.0002	0.0081
GO:0009755	P	Hormone-mediated signaling pathway	44	488	0.0003	0.0099
GO:0000187	P	Activation of MAPK activity	3	6	0.0025	0.0404
GO_acc.	Term type	Term	Out (398)	All (36898)	P. value	P. adjust
GO:0009705	F	Plant-type vacuole membrane	10	67	0.0011	0.0173
GO:0042807	F	Central vacuole	4	11	0.0012	0.0173
GO:0044425	F	Membrane part	754	14774	0.0005	0.0094
GO:0005618	F	Cell wall	69	607	1.26e-11	1.06e-09
GO:0005576	F	Extracellular region	118	956	5.76e-22	1.46e-19
GO:0048046	F	Apoplast	32	282	4.06e-06	0.0001
GO:0005911	F	Cell-cell junction	41	505	0.0005	0.0094
GO:0009506	F	Plasmodesma	41	505	0.0005	0.0094

## Sheet: Table S3
Table S3 Differentially expressed genes related to immune response by comparing GbOSM1 transgenic cotton lines with control plant roots.
Gene ID	FPKM
	OE26	OE389	W0	Description
Receptor-like kinases (RLKs) and Receptor-like proteins (RLPs)
GH_D07G1279	10.8307	12.6957	27.6305	CBL-interacting protein kinase 3
GH_A05G2813	19.9268	14.5744	50.7619	CBL-interacting protein kinase 18-like
GH_A06G1049	227.691	227.146	508.126	CBL-interacting protein kinase
GH_D02G0772	4.99698	6.66157	1.80893	Wall-associated kinase 2
GH_D02G0775	6.06714	5.87342	1.20201	Wall-associated kinase 2
GH_A02G0756	3.62009	3.85132	0.596231	Wall-associated kinase 2
GH_D02G0181	22.1665	19.7705	9.26462	Wall-associated receptor kinase-like 3
GH_D10G1020	5.79597	5.30842	2.31062	Wall-associated receptor kinase-like 14
GH_A10G0941	6.27952	9.27628	3.19183	Wall-associated receptor kinase-like 14
GH_D13G0527	16.1588	8.18709	4.09401	Proline-rich receptor-like protein kinase PERK2
GH_D13G0529	19.5438	10.4143	4.71997	Proline-rich receptor-like protein kinase PERK2
GH_A13G0747	18.6513	10.4201	4.40245	Proline-rich receptor-like protein kinase PERK2
GH_A01G1558	0.379281	0.0755227	1.94239	MAP kinase 17
GH_A09G0071	8.81577	12.2497	3.22672	MAP kinase 20
GH_D05G1003	20.3576	23.0941	9.35575	Mitogen-activated protein kinase 3
GH_D09G0671	6.16643	4.98391	2.40643	Mitogen-activated protein kinase kinase kinase
GH_D10G0170	7.03288	5.88739	22.767	Cysteine-rich RLK (RECEPTOR-like protein kinase) 10
GH_A06G1698	5.63651	8.31453	0.820244	Cysteine-rich RLK (RECEPTOR-like protein kinase) 25
GH_D10G0169	4.26721	5.40297	1.27166	Cysteine-rich RLK (RECEPTOR-like protein kinase) 25
GH_D06G1713	4.11849	5.30114	1.47386	Cysteine-rich RLK (RECEPTOR-like protein kinase) 5
GH_A12G0503	6.49319	7.18071	2.75463	Receptor-like protein kinase FERONIA
GH_D12G0516	3.55779	4.86278	1.57101	Receptor-like protein kinase FERONIA
GH_D01G0651	8.04483	8.97248	2.97934	Receptor-like protein kinase THESEUS 1
GH_A11G2341	0.403511	5.10956	1.82968	Receptor-like protein kinase
GH_A10G0184	10.0214	11.4208	4.79065	Receptor kinase 3
GH_D08G0499	0.0222213	0	14.2141	Receptor like protein 15
GH_A02G0220	6.87007	7.14608	2.60081	Receptor like protein 33
GH_D01G0496	6.04601	9.75146	1.66758	Receptor like protein 34
GH_scaffold25896_objG0001	5.47144	5.50072	1.55573	Receptor like protein 34
GH_D10G0302	21.26	16.9644	8.12987	Receptor like protein 4
GH_A02G0218	5.50418	5.256	1.88362	Receptor like protein 7
GH_A08G0840	9.28882	9.84017	4.43192	Receptor-like protein kinase 1
GH_D10G0639	160.833	161.304	25.0435	Receptor-like protein kinase-related family protein
GH_A10G0606	4.19712	6.87813	0.74999	Receptor-like protein kinase-related family protein
GH_D01G2511	2.80864	3.59085	0.854609	BAK1-interacting receptor-like kinase 1
GH_A02G1960	5.30887	4.20849	1.91132	Leucine-rich receptor-like protein kinase family protein
GH_A10G1640	8.94465	8.05331	4.05931	Leucine-rich receptor-like protein kinase family protein
GH_D10G1257	8.83509	8.48319	3.20156	Leucine-rich receptor-like protein kinase family protein
GH_D01G2038	9.45486	8.95176	3.43877	Leucine-rich receptor-like protein kinase family protein
GH_D11G0440	5.41197	8.05369	2.2555	Leucine-rich repeat protein kinase family protein
GH_D12G2060	17.7204	25.616	8.13037	Leucine-rich repeat protein kinase family protein
GH_A12G2416	11.5222	14.6143	4.11113	Leucine-rich repeat protein kinase family protein
GH_D07G0038	7.30264	6.93919	3.17963	Leucine-rich repeat protein kinase family protein
GH_A08G2223	3.02546	2.72628	1.25035	Leucine-rich repeat protein kinase family protein
GH_A08G1988	14.7898	17.9997	6.86525	Leucine-rich repeat protein kinase family protein
GH_D12G2426	6.06935	7.87054	2.2753	Leucine-rich repeat protein kinase family protein
GH_D08G2009	13.0047	19.4475	5.06804	Leucine-rich repeat protein kinase family protein
GH_A01G0475	10.6734	14.7121	2.38262	Leucine-rich repeat protein kinase family protein
GH_A09G0615	3.64231	3.88591	8.96965	Leucine-rich repeat protein kinase family protein
GH_A11G1383	10.3	8.84872	4.52642	Leucine-rich repeat receptor-like protein kinase family protein
GH_D11G1419	5.27178	3.59011	1.27323	Leucine-rich repeat receptor-like protein kinase family protein
GH_A03G1707	9.04634	9.35082	2.96717	Leucine-rich repeat transmembrane protein kinase family protein
GH_A08G2221	1.66402	3.08133	0.451574	Disease resistance family protein / LRR family protein
GH_D11G3356	0	31.127	7.42598	Disease resistance family protein / LRR family protein
GH_D11G3363	9.58349	9.6386	3.14332	Disease resistance family protein / LRR family protein
GH_A11G3333	15.3808	22.9256	0.476275	Disease resistance family protein / LRR family protein
GH_A05G0225	22.7974	26.1845	9.77162	Leucine-rich repeat (LRR) family protein
GH_D05G0229	33.3277	36.0143	13.9488	Leucine-rich repeat (LRR) family protein
GH_D10G1708	6.98036	14.3146	2.78775	Leucine-rich repeat (LRR) family protein
GH_A04G1316	7.88558	11.5003	0.771541	Leucine-rich repeat (LRR) family protein
GH_A08G2635	3.81783	5.14668	1.22393	Leucine-rich repeat (LRR) family protein
GH_A05G4293	7.47471	7.37762	0.72727	Plant intracellular ras group-related LRR 6
GH_D04G0080	9.21799	10.6711	0.983685	Plant intracellular ras group-related LRR 6
GH_A13G2072	9.23394	13.8397	2.26773	Plant intracellular ras group-related LRR 6
Calcium-related genes
GH_A12G1536	24.5352	37.6873	10.2637	Calcium-binding EF-hand family protein
GH_D12G1539	13.7791	19.4609	5.05105	Calcium-binding EF-hand family protein
GH_A13G0601	15.8595	19.1912	7.59342	Calcium-binding EF-hand family protein
GH_D13G1634	55.0717	72.5219	20.4474	Calcium-binding EF-hand family protein
GH_A10G1494	72.0054	100.002	31.0097	Calcium-binding EF-hand family protein
GH_D12G0313	7.23213	7.12406	2.83633	Calcium-binding EF-hand family protein
GH_A12G2037	7.61807	8.93834	3.20359	Calmodulin binding protein-like protein
GH_D07G0235	15.6884	18.2786	7.54824	Calmodulin-binding family protein
GH_D02G0933	14.776	22.4104	4.95591	Calmodulin-like protein 5
GH_D12G2948	12.23	4.27544	1.40148	Calmodulin 5
GH_A11G1956	11.3013	9.33798	3.81194	Calmodulin-like 41
Phytohormones-related genes
GH_D05G1775	75.4847	77.5098	238.835	ACC oxidase 1
GH_D08G0563	114.004	131.855	52.0157	ACC oxidase 3
GH_D11G1631	24.0489	35.4499	11.1617	Ethylene-forming enzyme
GH_A05G1744	30.4866	30.2087	87.0285	Ethylene-forming enzyme
GH_D12G2532	8.05016	8.7254	4.11615	Ethylene-forming enzyme
GH_D08G1378	3.83348	3.11253	1.45063	Ethylene-forming enzyme
GH_A02G1493	128.297	156.308	58.5952	1-aminocyclopropane-1-carboxylate synthase-like
GH_D03G0837	10.1276	7.96372	1.48295	1-aminocyclopropane-1-carboxylate synthase-like
GH_A09G0769	7.32652	5.8919	1.76414	1-aminocyclopropane-1-carboxylate synthase-like
GH_A09G2463	2.00093	1.72003	5.45504	1-aminocyclopropane-1-carboxylate synthase-like
GH_D08G1939	17.5132	18.6152	6.22949	1-aminocyclopropane-1-carboxylate synthase-like
GH_D07G0119	5.45235	4.54501	1.19206	ACC oxidase 1
GH_A07G0112	16.4536	24.6363	2.84701	ACC oxidase 1
GH_A13G1284	35.4549	44.1594	12.4795	Lipoxygenase 1
GH_D13G1213	30.1648	42.0559	10.0392	Lipoxygenase 1
GH_D10G0585	8.09534	10.3834	3.706	Lipoxygenase 3
GH_A03G1781	31.514	40.7811	12.3925	Ethylene-responsive element binding protein ERF4
GH_D09G0874	2.87716	2.51396	1.10736	Ethylene-responsive transcription factor 4-like
GH_D11G0816	6.31078	4.83256	2.13153	Ethylene-responsive transcription factor 2-like
GH_D07G2341	3.24413	5.99485	0.958016	Ethylene-responsive transcription factor 1B-like
GH_A12G1203	3.94757	3.6928	15.2888	Ethylene-responsive transcription factor 11-like
GH_A10G2292	8.43117	5.20621	19.4346	Ethylene-responsive transcription factor RAP2-7 -like protein
GH_A12G0227	3.60981	7.11762	0.766039	Ethylene-responsive transcription factor 10
GH_D12G0240	1.47016	4.75154	0.278934	Ethylene-responsive transcription factor 10
GH_A13G0395	17.2001	25.4832	6.41117	Ethylene-responsive transcription factor ERF109-like
GH_D13G0392	19.3783	28.4897	6.06576	Ethylene-responsive transcription factor ERF109-like
GH_A07G0358	6.07144	10.9026	2.41577	Pathogenesis-related transcriptional factor ERF
GH_A06G2104	4.38535	8.42515	1.47145	Ethylene-responsive transcription factor ERF003-like
GH_D01G2175	4.19398	4.62096	0.164467	Ethylene-responsive transcription factor ERF014-like
GH_A05G2337	8.51452	15.5672	1.77622	Ethylene-responsive transcription factor ERF014-like
GH_D05G2359	3.47292	9.2379	0.36302	Ethylene-responsive transcription factor ERF014-like
GH_D06G0873	3.74663	6.46904	0.60782	Ethylene-responsive transcription factor ERF017-like
GH_A07G0168	7.99069	10.6911	2.91319	Ethylene-responsive transcription factor ERF017-like
GH_D07G0179	12.8733	15.2109	3.31095	Ethylene-responsive transcription factor ERF017-like
GH_D04G1603	4.87838	1.81159	14.1128	Ethylene-responsive transcription factor ERF054
GH_A04G1261	4.40851	1.57145	10.5504	Ethylene-responsive transcription factor ERF054
GH_D09G2150	16.2899	13.6288	6.50172	Ethylene-responsive transcription factor ERF062-like
GH_A09G2216	6.13543	4.43213	1.04564	Ethylene-responsive transcription factor ERF062-like
GH_D11G0433	2.11737	6.38467	0.446091	Ethylene-responsive transcription factor ERF114-like
GH_A11G0414	8.48877	17.8425	1.1368	Ethylene-responsive transcription factor ERF114-like
GH_A12G2134	10.3264	16.1902	1.16255	Ethylene-responsive transcription factor ERF115-like
GH_D12G2136	11.3382	16.8951	1.05245	Ethylene-responsive transcription factor ERF115-like
GH_A01G0521	12.3476	8.53792	0.887889	Ethylene-responsive transcription factor
GH_D10G0418	10.3742	14.4981	3.77282	WRKY DNA-binding protein 28
GH_A10G0398	19.2897	27.4117	4.796	WRKY DNA-binding protein 28
GH_A05G0603	43.3911	53.7653	19.2328	WRKY DNA-binding protein 40
GH_A06G2099	8.98381	10.2254	3.63383	WRKY DNA-binding protein 40
GH_D05G0600	27.0737	34.9907	12.4962	WRKY DNA-binding protein 40
GH_A07G1503	31.7511	46.9519	14.8904	WRKY DNA-binding protein 46
GH_D11G1027	11.9811	13.5458	2.17164	WRKY DNA-binding protein 46
GH_D07G1505	17.4959	24.7514	7.44938	WRKY DNA-binding protein 46
GH_A11G0997	7.03889	8.63984	2.13834	WRKY DNA-binding protein 46
GH_D02G0599	9.84193	12.0664	2.96696	WRKY DNA-binding protein 48
GH_D12G1427	16.3616	18.6783	38.7575	WRKY DNA-binding protein 65
GH_A12G1409	4.1828	4.44883	12.0916	WRKY DNA-binding protein 65
GH_A06G2073	6.44744	9.69409	1.27311	WRKY DNA-binding protein 70
GH_A05G4243	16.1623	20.6015	1.92832	WRKY DNA-binding protein 70
GH_D04G0133	6.39013	10.5879	1.11536	WRKY DNA-binding protein 70
GH_D06G2111	11.9638	19.8973	3.70654	WRKY DNA-binding protein 70
GH_A02G0035	14.9042	19.2418	6.38832	WRKY DNA-binding protein 70
GH_D02G0033	8.53991	12.2455	3.06715	WRKY DNA-binding protein 70
GH_D07G0917	5.52588	6.65731	1.45053	WRKY transcription factor 31
GH_A12G2543	5.73986	7.93115	1.85981	WRKY transcription factor 53
GH_A07G0916	5.25581	7.34697	1.78969	WRKY transcription factor 54
GH_D12G2563	7.16658	13.3196	3.83099	WRKY transcription factor 60
ROS-related genes
GH_D08G2611	13.0314	9.34207	2.45502	Peroxidase 2
GH_A08G2617	5.72811	12.6352	1.80815	Peroxidase 2
GH_A07G0015	2.69597	2.0467	6.70315	Class III peroxidase
GH_A03G1966	14.0537	17.6981	3.64829	Bacterial-induced class III peroxidase
GH_D02G2137	3.87732	12.4444	0.631518	Bacterial-induced peroxidase
GH_A03G1967	4.51255	9.13308	0.923323	Bacterial-induced peroxidase
GH_D04G0154	18.8306	20.3694	1.87658	Class III peroxidase
GH_A08G0854	79.6588	116.167	37.6595	Peroxidase 15
GH_A05G2820	37.7419	40.4921	7.70125	Peroxidase 4
GH_A05G4223	54.5547	83.4025	7.28186	Peroxidase 52
GH_D08G2319	182.118	249.754	14.6042	Cationic peroxidase 1-like
GH_A08G2311	136.801	185.835	10.5214	Cationic peroxidase 1-like
GH_D10G1284	2.72579	7.34925	1.52981	Cationic peroxidase 1-like
GH_D08G0857	446.863	580.232	168.515	Peroxidase 15-like
GH_D09G1625	48.7785	57.5351	14.3638	Peroxidase 21
GH_D10G1831	6.63131	4.47856	1.69178	Peroxidase 27-like
GH_A10G1053	10.403	14.2483	3.99356	Peroxidase 27-like
GH_A05G1838	11.505	10.3986	24.6714	Peroxidase 64-like
GH_D10G1283	10.9752	15.1849	3.57412	Peroxidase 70-like
GH_A10G1608	9.45777	15.5152	3.37342	Peroxidase 70-like
GH_D05G2833	9.11666	7.25345	1.19363	Peroxidase P7-like
GH_D05G2627	16.9008	19.8314	7.54894	Respiratory burst oxidase homolog protein D-like
GH_D03G0889	17.7593	16.5667	7.37307	Respiratory burst oxidase homolog protein A-like
GH_A11G2992	6.74494	6.082	2.70892	Respiratory burst oxidase homolog protein B
Pathogenesis-related genes
GH_D09G1129	27.8981	35.7771	4.8341	Pathogenesis-related protein 1
GH_A12G0288	13.0008	14.3391	1.05604	Pathogenesis-related protein 1
GH_D09G1316	16.3377	27.7921	1.24501	Beta-1, 3-glucanase 3
GH_A09G1367	9.90606	16.9923	0.249309	Beta-1, 3-glucanase 3
GH_A06G0558	4.45623	8.58602	0.0460607	Basic chitinase
GH_D06G0527	81.1832	142.575	3.21097	Basic chitinase
GH_D01G1968	15.3866	19.5072	2.75804	Endochitinase 2
GH_D01G1969	5.52382	10.3998	1.2583	Endochitinase 2
GH_A01G1852	27.1152	45.9937	2.29705	Endochitinase 1
GH_A12G2726	68.8619	79.6498	30.812	Chitinase A
GH_D12G2755	83.1332	103.467	28.6196	Chitinase A
GH_D13G1938	18.0537	19.7345	1.48847	Pathogenesis-related 4
GH_A10G1543	4.01574	3.42405	0.939366	Endochitinase PR4
GH_D09G2229	8.03299	11.0877	1.9498	Endochitinase PR4
GH_D12G2478	18.0185	29.9161	1.9327	Osmotin 34
GH_D03G1716	33.4193	53.0645	3.08801	Osmotin 34
GH_A11G0919	10.8426	20.2086	0.677554	Osmotin 34
GH_D11G3351	17.1089	8.49189	0	Osmotin 34
GH_A05G0975	12.0484	11.0083	4.99663	Pathogenesis-related thaumatin superfamily protein
GH_A13G1438	4.08084	3.89837	17.8592	PR7, subtilisin-like protease SBT3.3
GH_D12G1196	4.94505	4.88251	1.91595	Subtilisin-like protease SBT1.1
GH_A10G0054	4.02419	4.31948	1.7473	Subtilisin-like protease SBT2.5
GH_D10G0060	12.9989	12.2877	3.25673	Subtilisin-like protease SBT2.5
GH_D04G1587	304.818	256.929	85.6127	PR protein class 10
GH_A04G1252	357.83	316.836	77.2488	PR protein class 10
GH_D10G1954	22.6297	19.1674	4.30275	PR10
GH_D10G1955	10.4211	6.97514	0.898953	PR10
GH_D03G1803	12.6079	1.8589	4.09883	PR14, Bifunctional inhibitor/lipid-transfer protein/seed storage 2S albumin superfamily protein
GH_D02G0429	184.767	388.931	25.1703	Bifunctional inhibitor/lipid-transfer protein/seed storage 2S albumin superfamily protein
GH_A12G0543	12.5797	22.8763	0.614387	Lipid transfer protein
GH_A12G2330	9.78673	42.8485	3.75679	Non-specific lipid transfer protein-like 1
GH_A12G1723	48.1183	45.2112	13.6991	Non-specific lipid transfer protein-like 1
GH_D12G1720	29.4374	31.2649	9.28724	Non-specific lipid transfer protein-like 1
GH_D02G0428	284.789	487.858	105.963	Bifunctional inhibitor/lipid-transfer protein/seed storage 2S albumin superfamily protein
GH_A02G0414	62.5595	123.762	6.5641	Bifunctional inhibitor/lipid-transfer protein/seed storage 2S albumin superfamily protein
GH_D12G0562	17.8431	34.3919	0.350224	Non-specific lipid-transfer protein 2
GH_A02G0411	102.056	163.543	36.8096	Bifunctional inhibitor/lipid-transfer protein/seed storage 2S albumin superfamily protein
GH_D12G2346	26.0411	41.3745	7.00148	Bifunctional inhibitor/lipid-transfer protein/seed storage 2S albumin superfamily protein
GH_A11G3737	25.1913	22.0846	128.314	Bifunctional inhibitor/lipid-transfer protein/seed storage 2S albumin superfamily protein
Resistance genes
GH_A11G0420	15.6437	17.025	7.14378	Disease resistance protein (CC-NBS-LRR class) family
GH_D11G0439	8.66469	9.13105	2.76045	Disease resistance protein (CC-NBS-LRR class) family
GH_A11G3208	8.09137	7.33609	3.75821	Disease resistance protein (TIR-NBS-LRR class)
GH_D11G3410	5.11632	4.78147	1.72675	Disease resistance protein (TIR-NBS-LRR class)
GH_D11G3236	7.08768	6.57307	2.64688	Disease resistance protein (TIR-NBS-LRR class)
GH_A10G2556	43.1608	3.12491	17.4386	Disease resistance protein (TIR-NBS-LRR class) family
GH_A01G0409	11.8265	1.27982	2.77574	NB-ARC domain-containing disease resistance protein
GH_D11G3633	7.0034	4.29009	0.263352	NB-ARC domain-containing disease resistance protein
GH_A04G0399	1.40234	0.912912	0.070011	NB-ARC domain-containing disease resistance protein
GH_D10G2540	0.708044	0.331916	12.3663	NB-ARC domain-containing disease resistance protein
GH_A04G0364	4.09393	5.59707	0.0158103	NB-ARC domain-containing disease resistance protein
GH_D11G3215	0.191308	0.226474	6.06371	NB-ARC domain-containing disease resistance protein
GH_D05G3661	5.10259	0.708184	1.48822	NB-ARC domain-containing disease resistance protein
GH_A11G3297	5.7781	5.22676	1.80343	NB-ARC domain-containing disease resistance protein
GH_A11G3580	0	0	4.82587	NB-ARC domain-containing disease resistance protein
GH_D10G2777	9.54465	7.71688	3.93894	NB-ARC domain-containing disease resistance protein
GH_D10G2776	31.9792	21.549	7.13641	NB-ARC domain-containing disease resistance protein
GH_A09G2292	4.61012	5.4161	11.4288	Disease resistance-responsive (dirigent-like protein) family protein
GH_D13G2408	49.4435	61.0808	19.538	Disease resistance-responsive (dirigent-like protein) family protein
GH_A03G2271	17.9301	23.5799	7.44726	Disease resistance-responsive (dirigent-like protein) family protein
GH_D02G2445	12.6669	19.0234	4.84466	Disease resistance-responsive (dirigent-like protein) family protein
GH_D01G0405	0.029095	0.0947263	2.44308	Disease resistance-responsive (dirigent-like protein) family protein
GH_A04G0077	0	48.2207	24.3686	Disease resistance-responsive (dirigent-like protein) family protein
GH_A04G0071	182.161	202.398	64.2748	Disease resistance-responsive (dirigent-like protein) family protein
GH_A02G1159	5.07005	5.36901	0.933426	Disease resistance-responsive (dirigent-like protein) family protein
Phenylpropanoid metabolic-related genes
GH_A13G2340	22.7633	22.0808	1.50049	Flavonol synthase
GH_A08G2077	81.2156	103.103	34.796	4-coumarate--CoA ligase-like 10
GH_D09G2598	0.0100353	0	34.6155	4-coumarate--CoA ligase-like 9
GH_A11G2193	19.5217	17.0484	49.7728	Cinnamyl alcohol dehydrogenase 6
GH_D07G1506	11.2146	10.8292	4.30173	Dihydroflavonol 4-reductase
GH_A03G2100	3.9575	5.63105	1.35699	Cinnamyl alcohol dehydrogenase 1
GH_D05G2504	70.1362	96.1529	35.3313	Laccase 14
GH_A05G2739	41.5195	70.6419	8.30625	Laccase 14
GH_A05G2499	78.2358	77.6679	30.9171	Laccase 14
GH_A11G1940	3.42882	1.66699	14.9583	Laccase 6
GH_D11G3728	30.8892	30.5404	11.8354	Phenylalanine ammonia-lyase 2
GH_A06G0814	4.30833	3.60312	1.663	Phenylalanine ammonia-lyase 2
GH_D05G3950	55.9977	28.1546	252.423	Flavonol sulfotransferase-lik
GH_scaffold7261_objG0001	277.931	200.291	85.1518	Flavonol sulfotransferase-lik
Cell wall-related genes
GH_A05G1369	3.51047	3.5618	12.6665	Beta-galactosidase 17
GH_D11G1913	22.9223	20.4947	9.92181	Beta-galactosidase 3
GH_A11G1880	36.3613	32.7554	15.4771	Beta-galactosidase 3
GH_A01G0400	14.9766	17.0931	7.22978	Glucan endo-1,3-beta-glucosidase
GH_D09G1150	37.83	34.5355	16.7866	Beta-D-glucosidase
GH_A09G1195	25.1967	24.7874	9.57381	Beta-D-glucosidase
GH_D01G0813	13.254	15.5408	4.87096	Glucan endo-1,3-beta-glucosidase 7-like
GH_D13G1961	5.15545	5.20831	2.19322	Glucan endo-1,3-beta-glucosidase 8
GH_A09G0838	69.7614	88.7599	14.9379	Glucan endo-1,3-beta-glucosidase
GH_D09G0792	26.8147	36.8489	5.21799	Glucan endo-1,3-beta-glucosidase
GH_D09G0793	99.6899	122.962	18.2234	Glucan endo-1,3-beta-glucosidase
GH_A09G0839	16.4905	25.0344	1.83524	Glucan endo-1,3-beta-glucosidase
GH_D08G1332	11.4659	11.9195	4.76341	Endoglucanase 6-like
GH_D09G2495	6.70147	8.51927	1.89873	Beta-xylosidase 1
GH_A09G2563	9.82522	13.1809	2.73806	Beta-xylosidase 1
GH_D12G1442	5.21483	7.28166	2.15707	Beta-xylosidase 2
GH_A13G0291	11.7534	10.3722	4.80013	Xyloglucan endotransglucosylase/hydrolase 28
GH_D03G0528	2.89888	9.08569	0.163835	Xyloglucan endotransglucosylase
GH_D02G1023	20.6457	26.1644	2.22414	Xyloglucan endotransglucosylase
GH_D05G3276	37.503	45.855	5.99259	Xyloglucan endotransglucosylase
GH_D05G0061	48.8769	71.5569	6.11113	Xyloglucan endotransglucosylase
GH_A05G0056	43.3886	69.9487	4.67198	Xyloglucan endotransglucosylase
GH_A02G1657	7.42632	11.2378	0.714157	Xyloglucan endotransglucosylase
GH_A05G3249	23.0689	29.6653	2.81822	Xyloglucan endotransglucosylase
GH_A02G1658	5.30599	8.4693	0.735142	Xyloglucan endotransglycosylase 6
GH_A02G0984	3.47839	3.483	0.596385	Xyloglucan endotransglycosylase 6
GH_A02G0259	6.47805	5.0685	13.6791	Myb family transcription factor
GH_A05G1333	8.54321	10.2407	2.81447	Myb family transcription factor
GH_A07G0876	14.7052	14.522	37.0484	Myb domain protein 121
GH_A10G1153	3.78807	6.84997	0.970706	Myb domain protein 15
GH_A04G1279	4.77159	3.51591	1.63578	Myb domain protein 15
GH_A11G1124	11.1843	9.67037	3.72034	Myb domain protein 2
GH_D11G1153	5.78724	5.96831	2.616	Myb doMain protein 2
GH_D07G2496	12.263	12.1925	27.1881	Myb doMain protein 40
GH_A13G2571	23.1845	29.7846	67.8327	Myb doMain protein 48
GH_A08G2652	5.81344	5.89517	2.06974	Myb doMain protein 63
GH_A05G2002	24.1431	27.7388	6.05272	Myb doMain protein 73
GH_D02G2272	7.5405	8.88123	2.44396	Myb doMain protein 73
GH_A03G2101	8.65899	10.9637	2.65765	Myb doMain protein 73
GH_D05G2037	20.9588	22.6507	3.81177	Myb doMain protein 77
GH_A02G0593	24.8685	15.4399	6.82945	Myb doMain protein 78
GH_D09G0804	10.5875	13.1257	4.35091	Myb doMain protein 78
GH_D13G0748	8.13374	9.41904	3.69636	Myb doMain protein 88
GH_D08G1830	3.95998	4.98459	1.76591	Myb doMain protein 9
GH_D01G0671	3.07924	3.01862	7.3368	MYB-like 102
GH_A12G1885	6.43047	6.71123	2.61628	Myb-like transcription factor family protein
GH_D11G3713	29.8938	24.9578	84.4946	Myb-like transcription factor family protein
GH_A11G3684	17.9312	17.201	65.6363	Myb-like transcription factor family protein
GH_A02G0785	76.0985	70.5844	151.156	NAC protein 9
GH_A03G2330	3.23281	3.84491	1.00141	NAC domain protein NAC20
GH_A12G0337	4.33115	3.82169	0.944573	NAC protein 11
GH_A13G1925	14.97	16.8508	3.63162	NAC domain containing protein 47
GH_A09G1142	1.23842	2.22912	0	NAC domain containing protein 61
GH_A07G1211	4.82327	7.29389	1.28563	NAC domain containing protein 61
GH_D09G1096	0.761501	2.45188	0	NAC domain containing protein 61
GH_D09G1966	43.0034	48.6725	20.6669	NAC domain containing protein 62
GH_A08G1839	8.61697	10.886	2.56958	NAC domain containing protein 71
GH_D08G1856	4.69954	6.9722	1.06262	NAC domain containing protein 71
GH_D13G1149	12.8055	18.4609	4.40567	NAC domain containing protein 87
GH_D12G1829	12.5744	24.0219	5.90351	NAC domain-containing 29 -like protein
GH_A13G1440	6.32881	6.31816	1.45409	NAC domain-containing protein 43
GH_D13G1379	5.8743	9.58831	1.26574	NAC domain-containing protein 43
GH_A13G2184	13.7665	15.81	5.15596	Sucrose synthase 4
GH_D05G2293	8.67222	8.59209	2.88253	Sugar transport protein 5
GH_A07G0543	7.79963	16.4287	2.19576	Sugar transporter SWEET10-like
GH_D03G1971	5.48731	3.2305	1.45318	Sugar transporter SWEET10-like
GH_D02G0535	11.7788	5.86537	21.5017	Sugar transporter SWEET17-like
GH_A02G0515	4.76725	3.88703	11.7455	Sugar transporter SWEET17-like
GH_A12G2709	5.76798	6.467	15.0301	Sugar transporter SWEET3
GH_A05G2778	20.1133	22.5453	8.80998	Cellulase 3
GH_D13G1867	0.0246033	0.156548	7.90464	Cellulose synthase like E1
GH_A12G2259	10.3108	11.0452	4.36881	Cellulose synthase-like D3
GH_D12G2276	10.5029	13.9353	4.0892	Cellulose synthase-like D3
GH_A12G1449	9.66989	7.5735	3.63583	Cellulose synthase-like D5
GH_D05G2161	27.0906	32.756	7.94066	Cellulose-synthase-like C12
GH_A05G2130	24.5275	31.1658	6.20666	Cellulose-synthase-like C12
GH_A12G2063	7.93627	11.1314	3.5869	Pectin lyase-like superfamily protein
GH_D12G2066	16.1773	23.8539	7.14723	Pectate lyase 5
GH_D12G1666	14.5649	12.4956	5.71554	Pectate lyase 5
GH_D07G2489	9.71155	9.50474	2.83288	Pectate lyase
GH_A09G0362	6.08784	6.15203	2.38141	Pectate lyase
GH_D07G2450	0.211669	0.421713	4.54567	Polygalacturonase
GH_D08G0604	6.53644	8.40172	3.19496	Polygalacturonase
GH_D01G2377	7.76956	8.16226	3.24114	Pectate lyase 12
GH_A01G2299	4.56969	4.91778	1.86982	Pectate lyase 12
GH_D06G1996	6.19759	6.43173	2.50229	Pectate lyase 13
GH_D07G1690	4.14481	4.96448	0.381746	Pectate lyase 20
GH_D11G1215	4.98747	6.41013	1.83508	Pectinesterase-like
GH_D12G1472	9.13477	15.5697	3.07305	Probable pectinesterase
GH_A11G0140	16.4802	25.5761	7.37531	pectinesterase
GH_D01G1700	6.28268	11.7254	2.22432	Plant invertase/pectin methylesterase inhibitor superfamily protein
GH_D02G1272	11.0426	11.5092	5.09709	Polygalacturonase 2
GH_D02G1781	5.45112	9.59291	2.70001	Polygalacturonase 2
GH_A10G1849	14.0175	18.8025	5.872	Expansin-A10
GH_A13G0812	21.4723	22.2615	8.64959	Expansin A15
GH_D03G1417	9.77265	9.53899	2.37289	Expansin A4
GH_A03G0547	19.2181	23.7808	6.4124	Expansin A4
GH_D13G0200	21.0534	24.6519	9.99406	Expansin A4
GH_A08G1634	9.51418	6.41185	2.18518	Expansin B2
GH_D08G1646	5.2695	5.58097	0.931846	Expansin B2
GH_A03G2326	6.79728	11.1824	1.99343	Expansin-like A1
GH_A01G1848	27.5411	46.6678	8.34036	Expansin-like A1
GH_D01G1965	28.6381	59.0503	10.7792	Expansin-like A1
GH_A08G1892	33.4492	62.904	4.23273	Expansin-like B1
GH_D08G1908	6.94126	8.90148	1.71086	Expansin-like B1
GH_D08G1910	165.01	169.099	78.4455	Expansin-like B1
GH_A08G1896	123.278	125.395	33.3161	Expansin-like B1
GH_A03G0087	2.41327	1.64474	8.91225	Expansin-like B1

## Sheet: Table S4
Table S4 Statistical analysis of yield components and fiber quality traits between the Hai7124-TM-1 chromosome segment introgression lines carrying CCGAT-genotype GbOSM1 and their parents.
Name	Boll weight (g)	Lint percentage (%)	Fiber length (mm)	Fiber uniformity (%)	Fiber strength (cN·tex-1)	Fiber micronaire	Fiber elongation (%)
IL231	4.45±0.68 (P=0.6327)	0.35±0.01 (P=0.4756)	26.82±0.73 (P=0.1273)	83.90±1.71 (P=0.6477)	28.50±0.87 (P=0.7400)	5.16±0.47 (P=0.6389)	6.67±0.06 (P=0.3684)
IL250	4.74±0.74 (P=0.9852)	0.33±0.01 (P=0.0855)	28.03±0.86 (P=0.5392)	85.07±1.12 (P=0.4594)	29.88±2.52 (P=0.3565)	5.07±0.21 (P=0.7483)	6.40±0.52 (P=0.9152)
IL255	4.46±0.39 (P=0.5617)	0.36±0.01 (P=0.8471)	28.77±0.76 (P=0.0822)	85.03±0.99 (P=0.4455)	28.82±1.86 (P=0.6495)	4.99±0.32 (P=0.9882)	6.83±0.06 (P=0.1966)
IL318	4.61±0.69 (P=0.8448)	0.34±0.02 (P=0.4022)	28.17±0.60 (P=0.2756)	84.90±1.04 (P=0.5589)	29.89±1.13 (P=0.1607)	4.90±0.89 (P=0.8858)	6.73±0.06 (P=0.2871)
TM-1	4.73±0.65	0.36±0.02	27.68±0.28	84.43±0.74	28.18±1.31	4.98±0.37	6.35±0.54
Hai7124	2.48±0.32 ** (P=0.0057)	0.36±0.01 (P=0.7914)	30.32±0.20 ** (P=0.0002)	85.43±0.26 (P=0.0927)	40.45±2.00 ** (P=0.0009)	3.88±0.18 ** (P=0.0098)	7.12±0.38 (P=0.1131)
Asterisks indicate statistically significant differences, as determined by the Student’s t-test (**P<0.01).

## Sheet: Table S5
Table S5 Information of genetic classification and haplotype distribution in 269 G. barbadense accessions.
Name	Source	Origin	Group	Haplotype A(1)/G(0)
Xinhai 28	Cultivar/line	Xinjiang	G1	0
K9237	Cultivar/line	Xinjiang	G1	0
Changqu 4	Cultivar/line	Xinjiang	G1	0
AW2129	Cultivar/line	Xinjiang	G1	0
DC232	Cultivar/line	Xinjiang	G1	0
N30	Cultivar/line	Xinjiang	G1	0
AW2021	Cultivar/line	Xinjiang	G1	0
N12	Cultivar/line	Xinjiang	G1	0
N36	Cultivar/line	Xinjiang	G1	0
Nongda 28	Cultivar/line	Xinjiang	G1	0
Xinhai 18	Cultivar/line	Xinjiang	G1	0
Ⅱ（13）	Cultivar/line	Xinjiang	G1	0
Ⅱ（22）	Cultivar/line	Xinjiang	G1	0
Achang 599	Cultivar/line	Xinjiang	G1	0
Nongda A6	Cultivar/line	Xinjiang	G1	0
DC235	Cultivar/line	Xinjiang	G1	0
DC229	Cultivar/line	Xinjiang	G1	0
Nongke 20	Cultivar/line	Xinjiang	G1	0
Nongke 30	Cultivar/line	Xinjiang	G1	0
N16	Cultivar/line	Xinjiang	G1	0
Nongke 58	Cultivar/line	Xinjiang	G1	0
K309	Cultivar/line	Xinjiang	G1	0
N21	Cultivar/line	Xinjiang	G1	0
Xinhai 40	Cultivar/line	Xinjiang	G1	0
AW2026	Cultivar/line	Xinjiang	G1	0
Nongda 21	Cultivar/line	Xinjiang	G1	0
Xinhai 23	Cultivar/line	Xinjiang	G1	1
AW2081	Cultivar/line	Xinjiang	G1	1
U47	Cultivar/line	Xinjiang	G1	1
Nongke 8	Cultivar/line	Xinjiang	G1	1
N17	Cultivar/line	Xinjiang	G1	1
K399	Cultivar/line	Xinjiang	G1	1
Xinhai 15	Cultivar/line	Xinjiang	G1	1
Xinhai 33	Cultivar/line	Xinjiang	G1	1
Yue 51-3	Introduced	Albania	G1	1
sheng 1	Cultivar/line	Xinjiang	G1	1
Nongke 19	Cultivar/line	Xinjiang	G1	1
Xinhai 37	Cultivar/line	Xinjiang	G1	1
K113	Cultivar/line	Xinjiang	G1	1
Giza 81	Introduced	Egypt	G1	1
Hai 7124	Cultivar/line	Jiangsu	G1	1
K339	Cultivar/line	Xinjiang	G1	1
Xinhai 26	Cultivar/line	Xinjiang	G1	1
Nongdachang 59	Cultivar/line	Xinjiang	G1	1
Changqu 10	Cultivar/line	Xinjiang	G1	1
N34	Cultivar/line	Xinjiang	G1	1
K307	Cultivar/line	Xinjiang	G1	1
AW2046	Cultivar/line	Xinjiang	G1	1
DC233	Cultivar/line	Xinjiang	G1	1
SO717	Cultivar/line	Xinjiang	G1	1
DC216	Cultivar/line	Xinjiang	G1	1
DC218	Cultivar/line	Xinjiang	G1	1
Nongda 4	Cultivar/line	Xinjiang	G1	1
DC226	Cultivar/line	Xinjiang	G1	1
DC1024	Cultivar/line	Xinjiang	G1	1
DC224	Cultivar/line	Xinjiang	G1	1
Xinhai 21	Cultivar/line	Xinjiang	G1	1
Xinhai 30	Cultivar/line	Xinjiang	G1	1
DC234	Cultivar/line	Xinjiang	G1	1
Nongke 54	Cultivar/line	Xinjiang	G1	1
Xinhai 36	Cultivar/line	Xinjiang	G1	1
Nongke 17	Cultivar/line	Xinjiang	G1	1
DC217	Cultivar/line	Xinjiang	G1	1
K146	Cultivar/line	Xinjiang	G1	1
DC1026	Cultivar/line	Xinjiang	G1	1
Yunnan 1	Cultivar/line	Yunnan	G1	1
N9	Cultivar/line	Xinjiang	G1	1
K308	Cultivar/line	Xinjiang	G1	1
Nongke 51	Cultivar/line	Xinjiang	G1	1
AW2130	Cultivar/line	Xinjiang	G1	1
AW2079	Cultivar/line	Xinjiang	G1	1
65-3049-6	Cultivar/line	Xinjiang	G1	1
DC227	Cultivar/line	Xinjiang	G1	1
Nongke 13	Cultivar/line	Xinjiang	G1	1
Changsheng 2	Cultivar/line	Xinjiang	G1	1
Nongda A9	Cultivar/line	Xinjiang	G1	1
AW2068	Cultivar/line	Xinjiang	G1	1
AW2025	Cultivar/line	Xinjiang	G1	1
Xinhai 42	Cultivar/line	Xinjiang	G1	1
AW2066	Cultivar/line	Xinjiang	G1	1
Nongda 26	Cultivar/line	Xinjiang	G1	1
Xinhai 38	Cultivar/line	Xinjiang	G1	1
Xinhai 8	Cultivar/line	Xinjiang	G2	0
N29	Cultivar/line	Xinjiang	G2	0
Xinhai 12	Cultivar/line	Xinjiang	G2	0
Nongke A15	Cultivar/line	Xinjiang	G2	0
Xinhai 11	Cultivar/line	Xinjiang	G2	0
DC1022	Cultivar/line	Xinjiang	G2	0
Nongke A19	Cultivar/line	Xinjiang	G2	0
Nongke 27	Cultivar/line	Xinjiang	G2	0
K366	Cultivar/line	Xinjiang	G2	0
Nongke 28	Cultivar/line	Xinjiang	G2	0
Nongke A18	Cultivar/line	Xinjiang	G2	0
Nongda 7	Cultivar/line	Xinjiang	G2	0
L16	Cultivar/line	Xinjiang	G2	0
N24	Cultivar/line	Xinjiang	G2	0
AW2023	Cultivar/line	Xinjiang	G2	0
Nongke A25	Cultivar/line	Xinjiang	G2	0
N8	Cultivar/line	Xinjiang	G2	0
Nongke A27	Cultivar/line	Xinjiang	G2	0
Nongke 48	Cultivar/line	Xinjiang	G2	0
Xinhai 34	Cultivar/line	Xinjiang	G2	0
AW2022	Cultivar/line	Xinjiang	G2	0
N15	Cultivar/line	Xinjiang	G2	0
Nongke 41	Cultivar/line	Xinjiang	G2	0
Shengli 1	Cultivar/line	Xinjiang	G2	0
Nongke A10	Cultivar/line	Xinjiang	G2	0
N23	Cultivar/line	Xinjiang	G2	0
Nongke 57	Cultivar/line	Xinjiang	G2	0
Xinhai 1	Cultivar/line	Xinjiang	G2	0
Nongda 3	Cultivar/line	Xinjiang	G2	0
Egypt 2	Introduced	Egypt	G2	0
Nongke A11	Cultivar/line	Xinjiang	G2	0
Nongke 3	Cultivar/line	Xinjiang	G2	0
Xinhai 29	Cultivar/line	Xinjiang	G2	0
Nongda 2	Cultivar/line	Xinjiang	G2	0
9108×85F8-1	Cultivar/line	Xinjiang	G2	0
Xinhai 10	Cultivar/line	Xinjiang	G2	0
Nongke 5	Cultivar/line	Xinjiang	G2	0
Xinhai 27	Cultivar/line	Xinjiang	G2	0
Xinhai 2	Cultivar/line	Xinjiang	G2	0
Xinhai 32	Cultivar/line	Xinjiang	G2	0
Nongke 1	Cultivar/line	Xinjiang	G2	0
L20	Cultivar/line	Xinjiang	G2	0
AW2075	Cultivar/line	Xinjiang	G2	0
Nongke 45	Cultivar/line	Xinjiang	G2	0
Chang 22	Cultivar/line	Xinjiang	G2	0
Nongda 49	Cultivar/line	Xinjiang	G2	0
Changqu 5	Cultivar/line	Xinjiang	G2	0
N31	Cultivar/line	Xinjiang	G2	0
Nongke A26	Cultivar/line	Xinjiang	G2	0
Nongke A7	Cultivar/line	Xinjiang	G2	0
U49	Cultivar/line	Xinjiang	G2	0
Nongke A24	Cultivar/line	Xinjiang	G2	0
L22	Cultivar/line	Xinjiang	G2	0
N32	Cultivar/line	Xinjiang	G2	0
Junhai 1	Cultivar/line	Xinjiang	G2	0
N18	Cultivar/line	Xinjiang	G2	0
13-1	Cultivar/line	Xinjiang	G2	0
Xinhai 13	Cultivar/line	Xinjiang	G2	0
Nongke A14	Cultivar/line	Xinjiang	G2	0
Nongke A23	Cultivar/line	Xinjiang	G2	0
Nongke 44	Cultivar/line	Xinjiang	G2	0
Nongke 56	Cultivar/line	Xinjiang	G2	0
Nongda 55	Cultivar/line	Xinjiang	G2	0
Xinhai 22	Cultivar/line	Xinjiang	G2	0
N22	Cultivar/line	Xinjiang	G2	0
Bazhou 843037	Cultivar/line	Xinjiang	G2	0
Xinhai 35	Cultivar/line	Xinjiang	G2	0
N35	Cultivar/line	Xinjiang	G2	0
L19	Cultivar/line	Xinjiang	G2	0
Nongke 53	Cultivar/line	Xinjiang	G2	0
Nongke A13	Cultivar/line	Xinjiang	G2	0
Nongke A16	Cultivar/line	Xinjiang	G2	0
270	Cultivar/line	Xinjiang	G2	0
Nongke A5	Cultivar/line	Xinjiang	G2	0
N7	Cultivar/line	Xinjiang	G2	1
Nongda A8	Cultivar/line	Xinjiang	G2	1
Nongke A12	Cultivar/line	Xinjiang	G2	1
Nongke 18	Cultivar/line	Xinjiang	G2	1
Xinhai 25	Cultivar/line	Xinjiang	G2	1
Nongke 12	Cultivar/line	Xinjiang	G2	1
Nongke 2	Cultivar/line	Xinjiang	G3	0
Tuhai 2	Cultivar/line	Xinjiang	G3	0
DC236	Cultivar/line	Xinjiang	G3	0
DC1023	Cultivar/line	Xinjiang	G3	0
Hai 92-138	Cultivar/line	Xinjiang	G3	0
Jinken1256	Cultivar/line	Xinjiang	G3	0
Xinhai 3	Cultivar/line	Xinjiang	G3	0
N2	Cultivar/line	Xinjiang	G3	0
N27	Cultivar/line	Xinjiang	G3	0
DC223	Cultivar/line	Xinjiang	G3	0
SH39	Cultivar/line	Xinjiang	G3	0
Ba 4055-8	Cultivar/line	Xinjiang	G3	0
1-11 G-29	Cultivar/line	Xinjiang	G3	0
L13	Cultivar/line	Xinjiang	G3	0
Nongke 10	Cultivar/line	Xinjiang	G3	0
Si 6249-2	Introduced	Soviet Union	G3	0
3-79	Introduced	USA	G3	0
Nongda I	Cultivar/line	Xinjiang	G3	0
L26	Cultivar/line	Xinjiang	G3	0
66-170	Cultivar/line	Xinjiang	G3	0
Nongda 40	Cultivar/line	Xinjiang	G3	0
Giza 36	Introduced	Egypt	G3	0
Hai 92-5	Cultivar/line	Xinjiang	G3	0
Nongke 90	Cultivar/line	Xinjiang	G3	0
N19	Cultivar/line	Xinjiang	G3	0
9899I	Introduced	Soviet Union	G3	0
N37	Cultivar/line	Xinjiang	G3	0
L15	Cultivar/line	Xinjiang	G3	0
504-N	Introduced	Soviet Union	G3	0
Xinku K2442	Cultivar/line	Xinjiang	G3	0
E24-3389	Cultivar/line	Jiangsu	G3	0
Xinhai 20	Cultivar/line	Xinjiang	G3	0
Changrong 3	Cultivar/line	Jiangsu	G3	0
Tahai 901	Cultivar/line	Xinjiang	G3	0
L24	Cultivar/line	Xinjiang	G3	0
L27	Cultivar/line	Xinjiang	G3	0
Si 605	Introduced	Soviet Union	G3	0
DC237	Cultivar/line	Xinjiang	G3	0
Luosaiya	Introduced	Argentina	G3	0
Tu 75-86	Cultivar/line	Xinjiang	G3	0
Yue 51-6	Introduced	Albania	G3	0
L18	Cultivar/line	Xinjiang	G3	0
Nongke A22	Cultivar/line	Xinjiang	G3	0
Termez 16	Introduced	Egypt	G3	0
DC228	Cultivar/line	Xinjiang	G3	0
C-6020	Introduced	Soviet Union	G3	0
Xinhai 31	Cultivar/line	Xinjiang	G3	0
Hhha-5	Cultivar/line	Xinjiang	G3	0
L25	Cultivar/line	Xinjiang	G3	0
Sulian K102	Introduced	Soviet Union	G3	0
P1-wild	Introduced	USA	G3	0
Nongda 37	Cultivar/line	Xinjiang	G3	0
Xinhai 24	Cultivar/line	Xinjiang	G3	0
Coibalt	Introduced	USA	G3	0
Xinhai 5	Cultivar/line	Xinjiang	G3	0
2-6323	Cultivar/line	Xinjiang	G3	0
PimaI	Introduced	USA	G3	0
Yuejin 1	Cultivar/line	Yunnan	G3	0
Pima	Introduced	USA	G3	0
Xinhai 19	Cultivar/line	Xinjiang	G3	0
Xinhai 7	Cultivar/line	Xinjiang	G3	0
L17	Cultivar/line	Xinjiang	G3	0
Pima s-3	Introduced	USA	G3	0
Egypt 3-2	Introduced	Egypt	G3	1
Nongke 29	Cultivar/line	Xinjiang	G3	1
L21	Cultivar/line	Xinjiang	G3	1
Nongke 33	Cultivar/line	Xinjiang	G3	1
Egypt 3-4	Introduced	Egypt	G3	1
Nongda 11	Cultivar/line	Xinjiang	G3	1
Kang 77-65	Cultivar/line	Xinjiang	G3	1
Giza 76	Introduced	Egypt	G3	1
K103	Cultivar/line	Xinjiang	G3	1
Changqu 3	Cultivar/line	Xinjiang	G3	1
K222	Cultivar/line	Xinjiang	G3	1
Huadong Island cotton	Cultivar/line	Shanghai	G3	1
Nongda 31	Cultivar/line	Xinjiang	G3	1
910yi	Introduced	Soviet Union	G3	1
Sudan Changrong	Introduced	Sudan	G3	1
Menoufi	Introduced	Egypt	G3	1
L23	Cultivar/line	Xinjiang	G3	1
6-20	Cultivar/line	Xinjiang	G3	1
Aken 785-3	Cultivar/line	Xinjiang	G3	1
DF-wild	Introduced	USA	G3	1
Nongke A4	Cultivar/line	Xinjiang	G3	1
L28	Cultivar/line	Xinjiang	G3	1
Giza 67	Introduced	Egypt	G3	1
Xinhai 6	Cultivar/line	Xinjiang	G3	1
DC220	Cultivar/line	Xinjiang	G3	1
DC221	Cultivar/line	Xinjiang	G3	1
Giza 45	Introduced	Egypt	G3	1
yinzi 6022	Cultivar/line	Jiangsu	G3	1
L-3398	Cultivar/line	Jiangsu	G3	1
DC222	Cultivar/line	Xinjiang	G3	1
Sulian B51	Introduced	Soviet Union	G3	1
Nongda 32	Cultivar/line	Xinjiang	G3	1
DC230	Cultivar/line	Xinjiang	G3	1
Nongda 46	Cultivar/line	Xinjiang	G3	1
DC231	Cultivar/line	Xinjiang	G3	1
C-6013	Introduced	Soviet Union	G3	1
Nongke 36	Cultivar/line	Xinjiang	G3	1
Mi 10	Introduced	Egypt	G3	1
Kangwei 2	Cultivar/line	Yunnan	G3	1
DC225	Cultivar/line	Xinjiang	G3	1
C-6022	Introduced	Soviet Union	G3	1
Nongke 34	Cultivar/line	Xinjiang	G3	1
Hai 1	Introduced	Egypt	G3	1
Yue 51-12	Introduced	Albania	G3	1

## Sheet: Table S6
Table S6 Primers used in this study.
Primer name	Sequence information (5′-3′)	Purpose
BNL3449F	AAGCTGTGGCTATGATGCCT	Fine mapping
BNL3449R	AGAGCAAAAAACAATTACAAAAGC
BNL3147F	ATGGCTCTCTCTGAGCGTGT
BNL3147R	CGGTTCAGAGGCTTTGTTGT
NAU3156F	CCCTTCTTTCAATTCCTCAA
NAU3156R	ATTGTCGTCCTTGTTTTTCG
NAU3381F	ATCGCAGACAATGGTAACAA
NAU3381R	CCCTGGTGACAGCTAAAAGT
BNL3171F	GAAAAATTGAGGAAGGACATACG
BNL3171R	GGCCACAACCGAATTTACTG
NAU646F	CACCATTCGGCAGCTATTTC
NAU646R	CTGCAAACCCTAGCCTAGACG
NAU2141F	CTGCTTGGAATAGGCAACTT
NAU2141R	GGCTTAGGCTTTCCCTTTAC
NAU6222F	AGGCACTTCCAAATTCCATA
NAU6222R	TCGCGAACGTAGATCAGTTA
NAU6627F	TGCAAAGAACAAACTGGAAA
NAU6627R	GATGGGAAGCCAAGTACAAC
NAU643F	GTTCCCTCAGTTGCTCAGAAG
NAU643R	GGAGGAGTTGGCAGAAAATAGC
NAU5212F	GCAAAAAGAGACAACCTTCC
NAU5212R	TAAAGAACCGCCTCTACACC
NAU6301F	CACAAATGCAATCCATCATT
NAU6301R	TGGTGTACCAACCAATACCA
NAU364F	CAATCAGAGTGGGATGATGG
NAU364R	TGGAGTACGCGTTCAATGTG
NAU6524F	GTAGTGGGAGGAGAGCTGAA
NAU6524R	ACCAACCAATCAAAGGAAAA
NAU6146F	AAGAGTCGGAGCAAGATTTC
NAU6146R	TAAACAATCCCACCCATTTT
NAU6224F	AGGCCATTGTAGACCTCTTG
NAU6224R	CAAAGCCAGCATAGCAGATA
NAU6289F	CAAGAAACCTAATCCAGTTTTG
NAU6289R	CCCGTGTCTCCTACGATTAG
NAU2877F	CCAAAATCCATGACATTCAA
NAU2877R	TCTTCCCCGTTTTCTTTATG
NAU6282F	CAAAGGGCTAAAATACGAACA
NAU6282R	AACGAAAGAAAGTTCCGTTATC
NAU6178F	ACATCCAACTTTGCCTTTCT
NAU6178R	GCTGAGGGTGGAGGATAGTA
NAU6431F	GAAGTGTTGGAAATTCTATTGG
NAU6431R	GGGTTGGGGAAGCATTAT
NAU6530F	GTCCTTGTAGTACACATTTCTTTC
NAU6530R	CACCCCACAATATAAATGAA
NAU6520F	GTAATGGGCCAATCAAGAAA
NAU6520R	TGCTTCATCTTCAACCTACAA
NAU6675F	TTGCCAGACATGAAGAGAGA
NAU6675R	TGGAAGCAAACAAGTACCAA
NAU6697F	TTTGGCCAGTTCTTCTTCTC
NAU6697R	CTATTTCCCCTCCATTGTTG
NAU6593F	TCCTTCCATTATATGCCAAA
NAU6593R	CTTGCTTCGTCTCCATTTTT
BNL3279F	CATGTCCAATGGATGTGTCA
BNL3279R	GGGCCACTTAAAGGCATTCT
NAU1640F	ACAGTTTCTTGATGGCTAC
NAU1640R	ATGTCTTCTGGGCTCTT
S5184F	AGTGCCCTAATGAGTTGA	OSM1 for RT-qPCR
S5184R	CTTGCCTTGAAGAACCTC
Y8991F	CGGTGGTGTGAAGAAGCCTCAT	Cotton histone3 for RT-qPCR (reference gene)
Y8991R	AATTTCACGAACAAGCCTCTGGAA
S5185F	ATGAACTTCAAAAGCCTCTCTC	OSM1 cloning
S5185R	TCAAGGGCAGAACACAACCCTG
S5186F	GTGAGTAAGGTTACCGAATTCGCAGAGAGCTGAGCAAAGGC	For constructing TRV2-GbOSM1 vector
S5186R	CGTGAGCTCGGTACCGGATCCTTGAACTGGTTTAATGCGAATTCA
ITS1-F	AAAGTTTTAATGGTTCGCTAAGA	V. dahliae (fungal biomass)
ST-Ve1-R	CTTGGTCATTTAGAGGAAGTAA
S5187F	ACGGGGGACTCTAGAGGATCCATGAACTTCAAAAGCCTCTCTC	For constructing pBI121-GbOSM1 vector
S5187R	CGATCGGGGAAATTCGAGCTCTCAAGGGCAGAACACAACCCTG
Y347F	AGACCACCAAGTACTACTGCAC	Cotton EF1α for cDNA detection
Y347R	CCACCAATCTTGTACACATCC
121-OSML F	TTCATTTGGAGAGAACACGG	DNA detection primers for GbOSM1 transgenic cotton
121-OSML R	GGGCTTTCAACTCATTAGGG
S5188F	GAAGGTAGGCATATGGAGCTCATGGGTGATGATGATAAGAAGATTCG	For constructing pCold TF-GbOSM1 vector
S5188R	AGCAGAGATTACCTATCTAGATCAAGGGCAGAACACAACCC
OSM1-EGFP F	CGATAAGCTGTTATCGAATTCATGAACTTCAAAAGCCTCTCTCTATTT	For constructing GbOSM1-EGFP vector
OSM1-EGFP R	GCCCTTGCTCACCATGAATTCAGGGCAGAACACAACCCTGTAA
S4352F	ATTTACGAACGATAGGGTACCATGAACTTCAAAAGCCTCTCTCTATTT	For constructing pBinGFP4-GbOSM1 vector
S4352R	GCCCTTGCTCACCATGGATCCAGGGCAGAACACAACCCTGTAA
GhPR1F	GACTCACACCAAGACTAC	GhPR1 for RT-qPCR
GhPR1R	GCAAGGTTCTCACCATAA
GhPR5F	GATTCATACAGTTATCCTCAAG	GhPR5 for RT-qPCR
GhPR5R	ACTTCCGACCATCTCTAT
GhLOX1F	CACCAGAATACACAGAACT	GhLOX1 for RT-qPCR
GhLOX1R	TGACGAATGCCTTGATAG
GhWRKY40F	TCCACCAGCATTATCATC	GhWRKY40 for RT-qPCR
GhWRKY40R	GGCAGAAGAAGAAGAAGA
GhWRKY70F	CAACCTGTAATGATGATTCC	GhWRKY70 for RT-qPCR
GhWRKY70R	TGACCATCTTCCATTGTAG
GhBIK1F	GACTTCTATGTTGGTGGAA	GhBIK1 for RT-qPCR
GhBIK1R	GATGATGTTGCCTTGTATG
GhMAPK3F	CCTCTTGCTGAATGCTAA	GhMAPK3 for RT-qPCR
GhMAPK3R	CCATCTCGTGACAACATA
GhERF071F	GATTCTGCGTTCCAAATG	GhERF071 for RT-qPCR
GhERF071R	TTCTTCACCACCAATGTT
GhRBOHDF	CAGAAGAAGAATATGAACCAAT	GhRBOHD for RT-qPCR
GhRBOHDR	TAGTGTGAAGGCAATAGC
GhNBS-LRRF	AGAAGTAATGGAAGCAGAG	GhNBS-LRR for RT-qPCR
GhNBS-LRRR	CCGTATGAGTCGTTGTTA
NbPR1F	ATGGTCAATACGGCGAAAAC	NbPR1 for RT-qPCR
NbPR1R	CCTAGCACATCCAACACGAA
NbPR5F	GGATGAGAGCCAGAACAAGC	NbPR5 for RT-qPCR
NbPR5R	TGCTTCTGGGAGTCCAGTCT
NbLOX1F	CCTTAAGAGGAGATGGAACT	NbLOX1 for RT-qPCR
NbLOX1R	TCTAAGCTCATAAGCAATGG
NbWRKY22F	AAGGTCCAGCGAAGTCTCTGAGGGTGA	NbWRKY22 for RT-qPCR
NbWRKY22R	AAGAATTCCAATCCTAGCTCTGGCTCCTG
NbBAK1F	TCCTGACGGACCATCTCCTCTTT	NbBAK1 for RT-qPCR
NbBAK1R	GCTCATAACTGGGCAAAGGGCTT
NbSOBIR1F	GTGGTTACTTGGTTTCTTTG	GhPR5 for RT-qPCR
NbSOBIR1R	ATGCTACTCCATCTTCTGTC
NbMAPK3F	TCGTGGTGCTTATGGAATTG	NbMAPK3 for RT-qPCR
NbMAPK3R	TGGTCTAAATGGCGGAGGAG
NbRBOHDF	AAGGTGATGCTCGTTCTGCT	NbRBOHD for RT-qPCR
NbRBOHDR	GTGAAAAATCCAAGGCGTGT
GbOSM1 SNP F	TCACATTAATTACACTTACAAATGGACCACGG	For CCAAT/CCGAT SNP detection
GbOSM1 SNP R	TGTATGTAGTGTGTTAGGAAAT
GhNFYA5q F	TAGACCACGAACCAACAT	NFYA5 for RT-qPCR
GhNFYA5q R	TGACCAGATTCCGAAGAA
GhNFYA5 TRV F	GTGAGTAAGGTTACCGAATTCATGGCTAGTCGGGTTCGAATC	For constructing TRV2-NFYA5 vector
GhNFYA5 TRV R	CGTGAGCTCGGTACCGGATCCTCACCGGACAAGCGAAGCA
GhNFYA5 GFP F	ATTTACGAACGATAGGGTACCATGGCTAGTCGGGTTCGAATC	For constructing pBinGFP4-GhNFYA5 vector
GhNFYA5 GFP R	GCCCTTGCTCACCATGGATCCCCGGACAAGCGAAGCACA
GhNFYA5 AD F	GAAAAGCTTGAATTCGAGCTCATGGCTAGTCGGGTTCGAATC	For constructing AD-GhNFYA5 vector
GhNFYA5 AD R	CGAGGTCGACAGATCCCCGGGTCACCGGACAAGCGAAGCA
NFYA5-121 F	GACCATGATTACGCCAAGCTTATGGCTAGTCGGGTTCGAATC	For constructing pBI121--NFYA5 vector
NFYA5 -121 R	ATAAGGGACTGACCACCCGGGTCACCGGACAAGCGAAGCA
Y1H1F	GAATTCCCAATCGATCCAATGCTACCAATCGTACCAATGAGCT	pHis-CCAAT-motif vector constructing for yeast one hybrid
Y1H1R	GAGCTCATTGGTACGATTGGTAGCATTGGATCGATTGGG
Y1H2F	GAATTCCCGATCGATCCGATGCTACCGATCGTACCGATGAGCT	pHis-CCGAT-motif vector constructing for yeast one hybrid
Y1H2R	GAGCTCATCGGTACGATCGGTAGCATCGGATCGATCGGG
Y1H3F	GAATTCCCCCTCGATCCCCTGCTACCCCTCGTACCCCTGAGCT	pHis-CCCCT-motif vector constructing for yeast one hybrid
Y1H3R	GAGCTCAGGGGTACGAGGGGTAGCAGGGGATCGAGGGGG
OSM1 pro F	TGATTTTAAAAAATTAGCCCT	OSM1 promoter cloning
OSM1 pro R	GTCAAAACTGGCAGCACT
NFYA5-GST F	GATCTGGTTCCGCGTGGATCCATGGCTAGTCGGGTTCGAATC	For constructing pGEX4T2-NFYA5 vector
NFYA5-GST R	CTCGAGTCGACCCGGGAATTCTCACCGGACAAGCGAAGCA
OSM1LUC F	GATTACGCCAAGCTTCTCGAGTGATTTTAAAAAATTAGCCCT	OSM1 promoter-LUC reporter vector constructing
OSM1LUC R	TTTGGCGTCTTCCATCCCGGGCTTTTATATTAGCTTTCTACTTGTATGTAGTGTG
OSM1LUC/REN F	AGCTTTATAAGTATAAGTATAAGTATAAGTATAAGTATAAGGAGCTCTGATTTTAAAAAATTAGCCCTCAAAATTTACAAGTGT	OSM1 promoter-LUC/REN reporter vector constructing
OSM1LUC/REN R	GATCCTCCGTGTTCTCTCCAAATGAAATGAACTTCCTTATATAGAGGAAGGGTGAGCTCCTTTTATATTAGCTTTCTACTTGTATGTAGTGTGTTAGGA
OSM1GUS F	GACCATGATTACGCCAAGCTTTGATTTTAAAAAATTAGCCCTC	OSM1 promoter-GUS reporter vector constructing
OSM1GUS R	ATAAGGGACTGACCACCCGGGCTTTTATATTAGCTTTCTACTTGTA
Probe1 F	ATAGAATTCACATTAATTACACTTACAAATGGACCACCAATATACTTATAATGCC	The unlabeled (Comp) probe
Probe1 R	GGCATTATAAGTATATTGGTGGTCCATTTGTAAGTGTAATTAATGTGAATTCTAT
Probe1 F Biotin	ATAGAATTCACATTAATTACACTTACAAATGGACCACCAATATACTTATAATGCC	Sequence of biotin-labeled primers carrying CCAAT elements
Probe1 R Biotin	GGCATTATAAGTATATTGGTGGTCCATTTGTAAGTGTAATTAATGTGAATTCTAT
Probe2 F Biotin	ATAGAATTCACATTAATTACACTTACAAATGGACCACCGATATACTTATAATGCC	Sequence of biotin-labeled primers carrying CCGAT elements
Probe2 R Biotin	GGCATTATAAGTATATCGGTGGTCCATTTGTAAGTGTAATTAATGTGAATTCTAT
Probe3 F Biotin	ATAGAATTCACATTAATTACACTTACAAATGGACCACCCCTATACTTATAATGCC	Sequence of biotin-labeled primers carrying CCCCT elements
Probe3 R Biotin	GGCATTATAAGTATAGGGGTGGTCCATTTGTAAGTGTAATTAATGTGAATTCTAT
Mutant Probe F	ATAGAATTCACATTAATTACACTTACAAATGGACCACCCCTATACTTATAATGCC	The mutated DNA (mComp) probe
Mutant Probe R	GGCATTATAAGTATAGGGGTGGTCCATTTGTAAGTGTAATTAATGTGAATTCTAT
